# Supplementary material for: High-throughput analysis of amino acids in plant materials by single quadrupole mass spectrometry
Source: Plant Methods. 2018 Jan 19;14:8. doi: 10.1186/s13007-018-0277-8 (PMC5774165; doi:10.1186/s13007-018-0277-8)
Supplement: Supplementary file 1 — Additional file 1. Table S1. Overview of relative standard deviations (%) separated by amino acid and sample matrix for analyses over 3 days (n = 9). [file 13007_2018_277_MOESM1_ESM.xlsx]

## Sheet: Sheet1
Overview of relative standard deviations (%) separated by amino acid and sample matrix for analyses over 3 days (n=9)
	Alanine	Arginine	Glycine	Histidine	Hydroxyproline	Isoleucine	Leucine	Lysine	Phenylalanine	Proline	Serine	Threonine	Tyrosine	Valine	Aspartic acid	Glutamic acid	Cysteic acid	Methionine sulfone
Red clover pulp	5.97254	8.15069	6.16741	12.8467	13.1413	7.89658	7.30082	8.68431	7.58939	8.31282	6.06099	6.88154	8.31368	6.11465	6.402	5.68701	6.85426	4.67616
Red clover plant	3.45395	5.35137	4.05167	5.80651	16.3726	4.44455	3.41249	6.12105	5.71047	4.3794	3.94265	4.28397	3.57206	4.3654	3.7187	3.69824	4.56572	3.74545
Ryegrass pulp	4.89351	3.91825	4.2826	4.89014	11.8409	3.02317	4.60839	3.71785	7.99249	3.35141	3.79475	4.70935	4.80262	3.73127	5.36679	5.18701	4.72802	2.73374
Ryegrass plant	4.03542	2.90824	2.96341	7.18105	28.026	4.49625	4.71839	2.88499	4.39909	4.6311	3.9652	4.50821	4.92374	4.00649	4.96099	3.93626	3.65122	3.77956
Lucerne pulp	1.67127	5.70166	1.82662	10.1948	9.47786	2.41003	2.36645	5.59394	4.13087	3.17788	3.04403	2.16822	4.43106	4.33406	3.0306	2.31753	7.86845	5.34805
Lucerne plant	3.04553	5.39131	3.81132	13.6047	16.8738	5.41744	3.42616	4.93643	3.09862	4.34942	4.26669	4.01263	3.76162	4.11655	1.76566	3.22461	6.02092	4.60987
Arabidopsis	3.18265	5.67051	3.65888	6.94572	35.7004	4.3938	3.99446	5.95856	5.749	8.78242	3.46074	3.6911	5.66254	4.27497	2.29749	3.57713	8.22469	6.49418
Spinach leaves	2.82809	2.6059	2.54324	5.035	6.95025	2.96156	3.43608	5.14598	4.09787	6.13886	3.84213	3.08657	4.79624	4.56111	2.85466	3.47846	7.76778	5.69909
Triticale seeds	2.67044	4.34811	2.85329	5.21694	N.D	2.17275	3.15394	5.48305	2.27273	4.02707	2.549	2.50881	2.21191	3.17367	2.21006	1.15438	6.97302	10.1499
Brachypodium	5.15114	4.83961	5.02781	5.28294	23.1758	3.60473	7.42988	5.21859	8.74515	10.1927	3.64185	4.51194	6.46148	7.26644	3.43476	5.67318	7.53781	10.5038
Petfood	5.01151	3.81884	3.5988	6.07818	18.0995	4.36722	5.37146	4.2672	4.50285	5.25087	4.97945	4.07276	5.75192	4.89949	4.36396	4.94573	5.8316	6.90722
NIST-1849a	4.1253	6.13914	6.02828	9.77535	N.D	3.84324	5.97199	5.07082	7.39216	4.0184	4.29498	4.16947	6.75119	3.14475	2.83888	4.7908	2.05549	3.29172
Average	3.83678	4.90364	3.90111	7.73818	17.9658	4.08594	4.59921	5.2569	5.47339	5.55103	3.98687	4.05038	5.12	4.49907	3.60371	3.97253	6.00658	5.66156
